# Supplementary material for: Acetylome and Succinylome Profiling of Edwardsiella tarda Reveals Key Roles of Both Lysine Acylations in Bacterial Antibiotic Resistance
Source: Antibiotics (Basel). 2022 Jun 23;11(7):841. doi: 10.3390/antibiotics11070841 (PMC9312108; doi:10.3390/antibiotics11070841)
Supplement: Supplementary file 1 [file antibiotics-11-00841-s001.zip]

Archive with 2 entries (2 files):
- Supplemental material_Table S1.xlsx
- Supplemental material_Table S2.xlsx
