# Supplementary material for: Acetylome and Succinylome Profiling of Edwardsiella tarda Reveals Key Roles of Both Lysine Acylations in Bacterial Antibiotic Resistance
Source: Antibiotics (Basel). 2022 Jun 23;11(7):841. doi: 10.3390/antibiotics11070841 (PMC9312108; doi:10.3390/antibiotics11070841)
Supplement: Supplementary file 1 [file antibiotics-11-00841-s001.zip › Supplemental material_Table S2.xlsx]

## Sheet: Sheet2
Protein name	Gene names	Kac Site	Ksuc Site	Protein discription	AMR Gene Family	Drug Class	Resistance Mechanism
D0ZHD0	yihK	324;509;337;541;245	122;115;509;230;232;245;337;250;18;541	50S ribosomal subunit assembly factor BipA (EC 3.6.5.-) (GTP-binding protein BipA)	tetracycline-resistant ribosomal protection protein	tetracycline antibiotic	antibiotic efflux
D0ZH70	ETAE_1505	68;92	68;92	DNA-binding protein H-NS	major facilitator superfamily (MFS) antibiotic efflux pump;resistance-nodulation-cell division (RND) antibiotic efflux pump	macrolide antibiotic;fluoroquinolone antibiotic;cephalosporin;cephamycin;penam;tetracycline antibiotic	antibiotic target alteration
D0ZGN1	ddl	220	220	D-alanine--D-alanine ligase (EC 6.3.2.4) (D-Ala-D-Ala ligase) (D-alanylalanine synthetase)	glycopeptide resistance gene cluster;van ligase	glycopeptide antibiotic	reduced permeability to antibiotic
D0ZG81	arnC	176	176	Undecaprenyl-phosphate 4-deoxy-4-formamido-L-arabinose transferase (EC 2.4.2.53) (Undecaprenyl-phosphate Ara4FN transferase) (Ara4FN transferase)	pmr phosphoethanolamine transferase	peptide antibiotic	antibiotic efflux
D0ZG68	rlmI	307;200	200;162;163	Ribosomal RNA large subunit methyltransferase I (EC 2.1.1.191) (23S rRNA m5C1962 methyltransferase) (rRNA (cytosine-C(5)-)-methyltransferase RlmI)	Llm 23S ribosomal RNA methyltransferase	lincosamide antibiotic	antibiotic efflux
D0ZG61	ftsE	132	132;141	Cell division ATP-binding protein FtsE	ATP-binding cassette (ABC) antibiotic efflux pump	macrolide antibiotic	antibiotic target protection
D0ZG32	ETAE_3299	90;101;153;167;189;202;36;5;27	90;153;202;5;23;27;	Catabolite activator protein (Catabolite gene activator) (cAMP receptor protein) (cAMP regulatory protein) (cAMP-activated global transcriptional regulator CRP)	resistance-nodulation-cell division (RND) antibiotic efflux pump	macrolide antibiotic;fluoroquinolone antibiotic;penam	antibiotic target alteration;antibiotic target replacement
D0ZFW5	fusA	389;607;504;375;485;303;143;39;370;600;604;440;423;153;159;132;430;271;354	430;607;499;504;375;485;303;560;77;650;143;39;370;600;440;423;153;159;23;132;271;354;249	Elongation factor G (EF-G)	tetracycline-resistant ribosomal protection protein	tetracycline antibiotic	antibiotic target alteration
D0ZFS0	rlmL	366;375;2;111;132	366;657	Ribosomal RNA large subunit methyltransferase K/L [Includes: 23S rRNA m2G2445 methyltransferase (EC 2.1.1.173) (rRNA (guanine-N(2)-)-methyltransferase RlmL); 23S rRNA m7G2069 methyltransferase (EC 2.1.1.264) (rRNA (guanine-N(7)-)-methyltransferase RlmK)]	Llm 23S ribosomal RNA methyltransferase	lincosamide antibiotic	antibiotic target alteration
D0ZFJ7	metG	148;602;407	602	Methionine--tRNA ligase (EC 6.1.1.10) (Methionyl-tRNA synthetase) (MetRS)	antibiotic resistant isoleucyl-tRNA synthetase (ileS)	mupirocin	antibiotic efflux
D0ZFG0	fmt	46;292	46	Methionyl-tRNA formyltransferase (EC 2.1.2.9)	pmr phosphoethanolamine transferase	peptide antibiotic	antibiotic target protection
D0ZFA6	accC	324;353;106;442	22;27;238;324;159;345;353;443;106	Biotin carboxylase (EC 6.3.4.14) (EC 6.4.1.2)	glycopeptide resistance gene cluster;van ligase	glycopeptide antibiotic	antibiotic target protection
D0ZF60	valS	926;909;178;644;593	277;593	Valine--tRNA ligase (EC 6.1.1.9) (Valyl-tRNA synthetase) (ValRS)	antibiotic resistant isoleucyl-tRNA synthetase (ileS)	mupirocin	antibiotic efflux
D0ZEV8	ETAE_1067	208	172	Two-component transcriptional regulator, winged helix family	resistance-nodulation-cell division (RND) antibiotic efflux pump	aminoglycoside antibiotic;aminocoumarin antibiotic	antibiotic target alteration
D0ZEC4	acrB	521	637;642;284	Efflux pump membrane transporter	resistance-nodulation-cell division (RND) antibiotic efflux pump	fluoroquinolone antibiotic;cephalosporin;glycylcycline;penam;tetracycline antibiotic;rifamycin antibiotic;phenicol antibiotic;triclosan	antibiotic efflux
D0ZCD4	leuS	707;619;186;301;846	707;619;186;301;846	Leucine--tRNA ligase (EC 6.1.1.4) (Leucyl-tRNA synthetase) (LeuRS)	antibiotic resistant isoleucyl-tRNA synthetase (ileS)	mupirocin	antibiotic target alteration
D0ZC28	ileS	410;180;616;630;398;116	225;219;75;180;613;616;49;72;750;398;509;491;112;905;	Isoleucine--tRNA ligase (EC 6.1.1.5) (Isoleucyl-tRNA synthetase) (IleRS)	antibiotic resistant isoleucyl-tRNA synthetase (ileS)	mupirocin	antibiotic target alteration
D0ZC07	arcA	195;210	178;210;132	DNA-binding response regulator in two-component regulatory system with ArcB or CpxA	glycopeptide resistance gene cluster;vanR	glycopeptide antibiotic	antibiotic target alteration
D0ZBY7	yjjK	23;79	362;23;322;331;13	Energy-dependent translational throttle protein EttA (EC 3.6.1.-) (Translational regulatory factor EttA)	ATP-binding cassette (ABC) antibiotic efflux pump	pleuromutilin antibiotic	antibiotic efflux
D0ZBV6	murA	63	405	UDP-N-acetylglucosamine 1-carboxyvinyltransferase (EC 2.5.1.7) (Enoylpyruvate transferase) (UDP-N-acetylglucosamine enolpyruvyl transferase) (EPT)	murA transferase	fosfomycin	antibiotic efflux
D0ZBG7	ETAE_0498	178	11	Lipopolysaccharide export system ATP-binding protein LptB	major facilitator superfamily (MFS) antibiotic efflux pump	tetracycline antibiotic	antibiotic target alteration
D0ZBE8	prfC	310;408	310;125	Peptide chain release factor 3 (RF-3)	tetracycline-resistant ribosomal protection protein	tetracycline antibiotic	antibiotic target alteration
D0ZB74	infB	604;59;312;728;819;174	415;604;59;165;834;345;302;312;728;339;80;426;78;	Translation initiation factor IF-2	tetracycline-resistant ribosomal protection protein	tetracycline antibiotic	antibiotic target alteration
D0ZAT5	rcsB	125;118	125;128;140;180	Transcriptional regulatory protein RcsB	major facilitator superfamily (MFS) antibiotic efflux pump;resistance-nodulation-cell division (RND) antibiotic efflux pump	macrolide antibiotic;fluoroquinolone antibiotic;penam;tetracycline antibiotic	antibiotic target alteration
D0ZAP9	yjfH	61	141	23S rRNA (guanosine-2'-O-)-methyltransferase RlmB (EC 2.1.1.185) (23S rRNA (guanosine2251 2'-O)-methyltransferase) (23S rRNA Gm2251 2'-O-methyltransferase)	non-erm 23S ribosomal RNA methyltransferase (A1067)	peptide antibiotic	antibiotic target alteration
D0Z9V3	parE	55;190	553;565;391;190	DNA topoisomerase 4 subunit B (EC 5.6.2.2) (Topoisomerase IV subunit B)	aminocoumarin resistant parY	aminocoumarin antibiotic	antibiotic target protection
D0Z9T2	rpoB	914;719;1147;1127;1133;1191;988;991;1140;1242;331;8;1065;639;163;169;1262;719	909;914;954;719;1147;900;886;890;1127;1133;991;1140;1051;1057;1178;1035;203;83;1242;331;1065;639;163;169;1262	DNA-directed RNA polymerase subunit beta (RNAP subunit beta) (EC 2.7.7.6) (RNA polymerase subunit beta) (Transcriptase subunit beta)	rifamycin-resistant beta-subunit of RNA polymerase (rpoB)	rifamycin antibiotic	antibiotic efflux
D0Z9S5	tuf1	57;253;264;314;238;295;304;177;325;90;10;25;38;391	57;253;264;314;238;249;295;304;177;283;325;25;38;3;5;10;391;	Elongation factor Tu (EF-Tu)	tetracycline-resistant ribosomal protection protein	tetracycline antibiotic	antibiotic efflux
D0Z9C4	lolD	137	137;15	Lipoprotein-releasing system ATP-binding protein LolD (EC 7.6.2.-)	ATP-binding cassette (ABC) antibiotic efflux pump	macrolide antibiotic	antibiotic target alteration
D0Z9B8	ETAE_2059	200	199;200	Two-component transcriptional regulator, winged helix family	kdpDE	aminoglycoside antibiotic	antibiotic target alteration
D0Z8J5	gyrB	231;592;447	536;155;374;395;439;592;233;11	DNA gyrase subunit B (EC 5.6.2.2)	aminocoumarin resistant parY	aminocoumarin antibiotic	antibiotic target alteration
D0Z894	ETAE_1826	254	254	Putative outer membrane protein (Porin)	General Bacterial Porin with reduced permeability to beta-lactams	monobactam;carbapenem;cephalosporin;cephamycin;penam;penem	antibiotic target alteration
D0Z839	ldhA	52	52;192;	D-lactate dehydrogenase	vanH;glycopeptide resistance gene cluster	glycopeptide antibiotic	antibiotic efflux
D0Z822	rstA	213	213	DNA-binding response regulator in two-component regulatory system with RstB	resistance-nodulation-cell division (RND) antibiotic efflux pump	macrolide antibiotic;penam	antibiotic target protection
D0ZG82	arnA	611;164	164	Bifunctional polymyxin resistance protein ArnA [Includes: UDP-4-amino-4-deoxy-L-arabinose formyltransferase (EC 2.1.2.13) (ArnAFT) (UDP-L-Ara4N formyltransferase); UDP-glucuronic acid oxidase, UDP-4-keto-hexauronic acid decarboxylating (EC 1.1.1.305) (ArnADH) (UDP-GlcUA decarboxylase) (UDP-glucuronic acid dehydrogenase)]	pmr phosphoethanolamine transferase	peptide antibiotic	antibiotic target alteration
D0ZHA8	ETAE_p040		38	Aminoglycoside 3'-phosphotransferase (EC 2.7.1.95)	General Bacterial Porin with reduced permeability to beta-lactams	monobactam;carbapenem;cephalosporin;cephamycin;penam;penem	reduced permeability to antibiotic
D0ZHK5	ETAE_3470		285	Porin Gram-negative type	APH(3'')	aminoglycoside antibiotic	antibiotic inactivation
D0ZFX7	kefB		530;166	Glutathione-regulated potassium-efflux system protein KefB (K(+)/H(+) antiporter)	major facilitator superfamily (MFS) antibiotic efflux pump	peptide antibiotic	antibiotic efflux
D0ZFL4	ETAE_1203		118	Putative nucleotide sugar epimerase	pmr phosphoethanolamine transferase	peptide antibiotic	antibiotic target alteration
D0ZF76	glpT		6	sn-glycerol-3-phosphate transporter	major facilitator superfamily (MFS) antibiotic efflux pump	fluoroquinolone antibiotic	antibiotic efflux
D0ZET1	cueR		15	Copper efflux regulator (Copper export regulator) (HTH-type transcriptional regulator CueR)	resistance-nodulation-cell division (RND) antibiotic efflux pump	monobactam;carbapenem;cephalosporin;cephamycin;penam;phenicol antibiotic;penem	antibiotic efflux
D0ZEC5	acrA		127;114;175;227;236;161;	Efflux transporter, RND family, MFP subunit	resistance-nodulation-cell division (RND) antibiotic efflux pump	fluoroquinolone antibiotic;cephalosporin;glycylcycline;penam;tetracycline antibiotic;rifamycin antibiotic;phenicol antibiotic;triclosan	antibiotic efflux
D0ZE75	secD		59;65	Protein translocase subunit SecD	resistance-nodulation-cell division (RND) antibiotic efflux pump	fluoroquinolone antibiotic;aminoglycoside antibiotic	antibiotic efflux
D0ZE03	ETAE_2949		12	2-oxoglutarate reductase (EC 1.1.1.399) (EC 1.1.1.95) (D-3-phosphoglycerate dehydrogenase)	vanH;glycopeptide resistance gene cluster	glycopeptide antibiotic	antibiotic target alteration
D0ZD76	rlmN		399;99	Dual-specificity RNA methyltransferase RlmN (EC 2.1.1.192) (23S rRNA (adenine(2503)-C(2))-methyltransferase) (23S rRNA m2A2503 methyltransferase) (Ribosomal RNA large subunit methyltransferase N) (tRNA (adenine(37)-C(2))-methyltransferase) (tRNA m2A37 methyltransferase)	Cfr 23S ribosomal RNA methyltransferase	macrolide antibiotic;lincosamide antibiotic;streptogramin antibiotic;oxazolidinone antibiotic;phenicol antibiotic;pleuromutilin antibiotic	antibiotic target alteration
D0ZD37	emrA		106	Multidrug resistance protein A	major facilitator superfamily (MFS) antibiotic efflux pump	fluoroquinolone antibiotic	antibiotic efflux
D0ZC89	ETAE_2593		206	AHL-dependent transcriptional regulator	resistance-nodulation-cell division (RND) antibiotic efflux pump	fluoroquinolone antibiotic;cephalosporin;glycylcycline;penam;tetracycline antibiotic;rifamycin antibiotic;phenicol antibiotic;triclosan	antibiotic efflux
D0ZBZ9	metN		9;3	DL-methionine transporter ATP-binding subunit	ATP-binding cassette (ABC) antibiotic efflux pump	macrolide antibiotic	antibiotic efflux
D0ZAT4	rcsD		445	Phosphotransferase RcsD (EC 2.7.2.-) (Phosphotransfer intermediate RcsD)	major facilitator superfamily (MFS) antibiotic efflux pump;resistance-nodulation-cell division (RND) antibiotic efflux pump	macrolide antibiotic;fluoroquinolone antibiotic;penam;tetracycline antibiotic	antibiotic efflux
D0Z9N1	msbA		212;384	Lipid transporter ATP-binding/permease protein	ATP-binding cassette (ABC) antibiotic efflux pump	nitroimidazole antibiotic	antibiotic efflux
D0Z9L4	ETAE_2155		48	Metallo-beta-lactamase superfamily protein	subclass B3 LRA beta-lactamase	cephalosporin;penam	antibiotic inactivation
D0Z9I3	ETAE_2124		11	ABC transporter-related protein	ATP-binding cassette (ABC) antibiotic efflux pump	macrolide antibiotic	antibiotic efflux
D0Z9H1	ETAE_2112		45	ABC transporter-related protein	ATP-binding cassette (ABC) antibiotic efflux pump	fluoroquinolone antibiotic	antibiotic efflux
D0Z977	wecC		27	UDP-N-acetyl-D-mannosamine dehydrogenase (EC 1.1.1.336) (UDP-ManNAc 6-dehydrogenase)	pmr phosphoethanolamine transferase	peptide antibiotic	antibiotic target alteration
D0Z8E9	potA		181;115	Spermidine/putrescine import ATP-binding protein PotA (EC 7.6.2.11)	ATP-binding cassette (ABC) antibiotic efflux pump	macrolide antibiotic	antibiotic efflux
D0Z7T5	ylcA		2	DNA-binding response regulator in two-component regulatory system with CusS	major facilitator superfamily (MFS) antibiotic efflux pump	fluoroquinolone antibiotic;acridine dye	antibiotic efflux
D0ZHK9	ETAE_p044	211		Chloramphenicol acetyltransferase (EC 2.3.1.28)	chloramphenicol acetyltransferase (CAT)	phenicol antibiotic	antibiotic inactivation
D0ZH80	oppD	2		Oligopeptide transporter ATP-binding component	ATP-binding cassette (ABC) antibiotic efflux pump	macrolide antibiotic	antibiotic efflux
D0ZGF0	lysR1	4		Transcriptional regulator	NmcA beta-lactamase	carbapenem;cephalosporin;cephamycin;penam	antibiotic inactivation
D0ZG12	ompR	184		Osmolarity response regulator	glycopeptide resistance gene cluster;vanR	glycopeptide antibiotic	antibiotic target alteration
D0ZFL3	ugd	256		UDP-glucose 6-dehydrogenase (EC 1.1.1.22)	pmr phosphoethanolamine transferase	peptide antibiotic	antibiotic target alteration
D0ZFJ5	ETAE_1184	277		Putative DNA-binding transcriptional regulator	resistance-nodulation-cell division (RND) antibiotic efflux pump	fluoroquinolone antibiotic;tetracycline antibiotic	antibiotic efflux
D0ZDM5	esrA	389		Histidine kinase (EC 2.7.13.3)	major facilitator superfamily (MFS) antibiotic efflux pump;resistance-nodulation-cell division (RND) antibiotic efflux pump	macrolide antibiotic;fluoroquinolone antibiotic;penam;tetracycline antibiotic	antibiotic efflux
D0ZD36	marR	39;46		Transcriptional regulator	major facilitator superfamily (MFS) antibiotic efflux pump	fluoroquinolone antibiotic	antibiotic efflux
D0ZB18	pdxB	179		Erythronate-4-phosphate dehydrogenase (EC 1.1.1.290)	vanH;glycopeptide resistance gene cluster	glycopeptide antibiotic	antibiotic target alteration
D0Z857	ppsA	278		Phosphoenolpyruvate synthase (PEP synthase) (EC 2.7.9.2) (Pyruvate, water dikinase)	rifampin phosphotransferase	rifamycin antibiotic	antibiotic inactivation
